# Supplementary material for: Correlation Between Fecal Microbiota and Corticosteroid Responsiveness in Primary Immune Thrombocytopenia: an Exploratory Study
Source: Adv Sci (Weinh). 2025 Mar 5;12(22):2410417. doi: 10.1002/advs.202410417 (PMC12165022; doi:10.1002/advs.202410417)
Supplement: Supplementary file 2 — Supplemental Tables [file ADVS-12-2410417-s001.xlsx]

## Sheet: Legends
Supplementary table guide
Table S1	Metadata of the 274 samples included in the study
Table S2	Summary of the 274 samples included in the study by ITP and HC groups
Table S3	Significance and importance results of clinical indices from CCA (n=274)
Table S4	Significant associations between gut microbial taxa and clinical variables at the species level analyzed by MaAsLin (n=274)
Table S5	PERMANOVA on Bray‒Curtis distance among patients with ITP regarding disease duration on order level
Table S6	Comparison of alpha diversities among patients with ITP regarding disease duration on order level
Table S7	PERMANOVA on Bray‒Curtis distance among CS subgroups of patients with ITP on order level
Table S8	Comparison of alpha diversities among CS subgroups of patients with ITP on order level
Table S9	Significant associations between gut microbial taxa and ITP subgroups at the species level analyzed by MaAsLin (n=274)
Table S10	Clinical characteristics of the longitudinal study population
Table S11	The results of the comparison between the PRE and POST groups at the species level
Table S12	Participant characteristics in development and validation cohorts
Table S13	PERMANOVA on Bray‒Curtis distance between responders vs non-responders on order distribution
Table S14	LEfSe analysis on differentially abundant taxa between responders and non-responders
Table S15	Differential analysis on abundant taxa between responders and non-responders
Table S16	PERMANOVA on Bray‒Curtis distance between responders vs non-responders on KOs
Table S17	Differential analysis on function pathways of KEGG (level 3) between responders and non-responders
Table S18	Significant associations between gut microbial functional pathways and clinical variables analyzed by MaAsLin (n=100)
Table S19	Differential analysis on modules of KEGG between responders and non-responders
Table S20	Machine learning models for predicting CS response based on taxonomy information
Table S21	Machine learning models for predicting CS response based on different combinations
Table S22	MCC-based threshold selection in 5-fold cross-validation
Table S23	The list of clinical research centers included in Cohort 3
Table S24	Data production, quality control and gene prediction of 274 samples

## Sheet: Table S1
Table S1. Metadata of the 274 samples included in the study
NO	Sample_name	Cohort	group	date_collection	subgroup_1	subgroup_2	CS_therapy(1-prednisone,2-HD-DXM,3-Methylprednisolone)	loss_to_follow_up	response	sex	age	*geographic_location	*latitude_longitude	duration_month	WBC	HB	PLT	bleeding0_1	bleeding score_CN	bleeding score_WHO	corticosteroid_history	Immunoglobulin_history	rhTPO / TPO-RAs_history	Rituximab_history	Danazol_history	Cyclosporin_history	Mycophenolate mofetil_history	Delivery number	Model construction
1	HC001	Cohort 1	HC	2018-03	HC	HC	N/A	NA	N/A	1	28	China: Beijing, Xicheng	116.36 E, 39.94 N	NA	6.54	133	273	NA	NA	NA	NA	NA	NA	NA	NA	NA	NA	HC01	NA
2	HC002	Cohort 1	HC	2018-03	HC	HC	N/A	NA	N/A	0	47	China: Beijing, Xicheng	116.36 E, 39.94 N	NA	5.1	115	159	NA	NA	NA	NA	NA	NA	NA	NA	NA	NA	HC02	NA
3	HC003	Cohort 1	HC	2018-04	HC	HC	N/A	NA	N/A	0	50	China: Beijing, Xicheng	116.36 E, 39.94 N	NA	7.94	105	378	NA	NA	NA	NA	NA	NA	NA	NA	NA	NA	HC05	NA
4	HC004	Cohort 1	HC	2018-04	HC	HC	N/A	NA	N/A	0	32	China: Beijing, Xicheng	116.36 E, 39.94 N	NA	8.1	112	367	NA	NA	NA	NA	NA	NA	NA	NA	NA	NA	HC06	NA
5	HC005	Cohort 1	HC	2018-08	HC	HC	N/A	NA	N/A	0	56	China: Beijing, Xicheng	116.36 E, 39.94 N	NA	5.5	138	356	NA	NA	NA	NA	NA	NA	NA	NA	NA	NA	HC07	NA
6	HC006	Cohort 1	HC	2018-08	HC	HC	N/A	NA	N/A	1	65	China: Beijing, Xicheng	116.36 E, 39.94 N	NA	3.63	160	272	NA	NA	NA	NA	NA	NA	NA	NA	NA	NA	HC08	NA
7	HC007	Cohort 1	HC	2018-03	HC	HC	N/A	NA	N/A	1	45	China: Beijing, Xicheng	116.36 E, 39.94 N	NA	6.62	137	131	NA	NA	NA	NA	NA	NA	NA	NA	NA	NA	HC09	NA
8	HC008	Cohort 1	HC	2018-03	HC	HC	N/A	NA	N/A	0	29	China: Beijing, Xicheng	116.36 E, 39.94 N	NA	7.39	120	331	NA	NA	NA	NA	NA	NA	NA	NA	NA	NA	HC10	NA
9	HC009	Cohort 1	HC	2018-03	HC	HC	N/A	NA	N/A	1	38	China: Beijing, Xicheng	116.36 E, 39.94 N	NA	3.97	133	224	NA	NA	NA	NA	NA	NA	NA	NA	NA	NA	HC11	NA
10	HC010	Cohort 1	HC	2018-03	HC	HC	N/A	NA	N/A	1	41	China: Beijing, Xicheng	116.36 E, 39.94 N	NA	4.34	135	209	NA	NA	NA	NA	NA	NA	NA	NA	NA	NA	HC12	NA
11	HC011	Cohort 1	HC	2018-08	HC	HC	N/A	NA	N/A	1	22	China: Beijing, Xicheng	116.36 E, 39.94 N	NA	8.84	129	178	NA	NA	NA	NA	NA	NA	NA	NA	NA	NA	HC13	NA
12	HC012	Cohort 1	HC	2018-06	HC	HC	N/A	NA	N/A	1	27	China: Beijing, Xicheng	116.36 E, 39.94 N	NA	7.04	153	336	NA	NA	NA	NA	NA	NA	NA	NA	NA	NA	HC14	NA
13	HC013	Cohort 1	HC	2018-03	HC	HC	N/A	NA	N/A	1	20	China: Beijing, Xicheng	116.36 E, 39.94 N	NA	4.8	158	200	NA	NA	NA	NA	NA	NA	NA	NA	NA	NA	HC15	NA
14	HC014	Cohort 1	HC	2018-06	HC	HC	N/A	NA	N/A	1	26	China: Beijing, Xicheng	116.36 E, 39.94 N	NA	5.27	133	156	NA	NA	NA	NA	NA	NA	NA	NA	NA	NA	HC16	NA
15	HC015	Cohort 1	HC	2018-06	HC	HC	N/A	NA	N/A	1	44	China: Beijing, Xicheng	116.36 E, 39.94 N	NA	3.9	150	302	NA	NA	NA	NA	NA	NA	NA	NA	NA	NA	HC17	NA
16	HC016	Cohort 1	HC	2018-05	HC	HC	N/A	NA	N/A	1	56	China: Beijing, Xicheng	116.36 E, 39.94 N	NA	8.23	151	263	NA	NA	NA	NA	NA	NA	NA	NA	NA	NA	HC18	NA
17	HC017	Cohort 1	HC	2018-03	HC	HC	N/A	NA	N/A	0	28	China: Beijing, Xicheng	116.36 E, 39.94 N	NA	4.3	121	210	NA	NA	NA	NA	NA	NA	NA	NA	NA	NA	HC19	NA
18	HC018	Cohort 1	HC	2018-08	HC	HC	N/A	NA	N/A	1	60	China: Beijing, Xicheng	116.36 E, 39.94 N	NA	5.34	143	306	NA	NA	NA	NA	NA	NA	NA	NA	NA	NA	HC20	NA
19	HC019	Cohort 1	HC	2018-08	HC	HC	N/A	NA	N/A	0	34	China: Beijing, Xicheng	116.36 E, 39.94 N	NA	5.55	122	261	NA	NA	NA	NA	NA	NA	NA	NA	NA	NA	HC21	NA
20	HC020	Cohort 1	HC	2018-06	HC	HC	N/A	NA	N/A	0	44	China: Beijing, Xicheng	116.36 E, 39.94 N	NA	4.16	129	258	NA	NA	NA	NA	NA	NA	NA	NA	NA	NA	HC23	NA
21	HC021	Cohort 1	HC	2018-06	HC	HC	N/A	NA	N/A	0	27	China: Beijing, Xicheng	116.36 E, 39.94 N	NA	4.03	129	140	NA	NA	NA	NA	NA	NA	NA	NA	NA	NA	HC25	NA
22	HC022	Cohort 1	HC	2018-06	HC	HC	N/A	NA	N/A	0	21	China: Beijing, Xicheng	116.36 E, 39.94 N	NA	7.15	135	330	NA	NA	NA	NA	NA	NA	NA	NA	NA	NA	HC26	NA
23	HC023	Cohort 1	HC	2018-05	HC	HC	N/A	NA	N/A	0	20	China: Beijing, Xicheng	116.36 E, 39.94 N	NA	3.62	116	290	NA	NA	NA	NA	NA	NA	NA	NA	NA	NA	HC27	NA
24	HC024	Cohort 1	HC	2018-04	HC	HC	N/A	NA	N/A	0	53	China: Beijing, Xicheng	116.36 E, 39.94 N	NA	8.06	118	267	NA	NA	NA	NA	NA	NA	NA	NA	NA	NA	HC28	NA
25	HC025	Cohort 1	HC	2018-08	HC	HC	N/A	NA	N/A	0	39	China: Beijing, Xicheng	116.36 E, 39.94 N	NA	4.56	116	168	NA	NA	NA	NA	NA	NA	NA	NA	NA	NA	HC32	NA
26	HC026	Cohort 1	HC	2018-03	HC	HC	N/A	NA	N/A	0	65	China: Beijing, Xicheng	116.36 E, 39.94 N	NA	3.76	126	207	NA	NA	NA	NA	NA	NA	NA	NA	NA	NA	HC33	NA
27	HC027	Cohort 1	HC	2018-03	HC	HC	N/A	NA	N/A	1	58	China: Beijing, Xicheng	116.36 E, 39.94 N	NA	6.6	152	181	NA	NA	NA	NA	NA	NA	NA	NA	NA	NA	HC34	NA
28	HC028	Cohort 1	HC	2018-03	HC	HC	N/A	NA	N/A	0	31	China: Beijing, Xicheng	116.36 E, 39.94 N	NA	9.27	130	313	NA	NA	NA	NA	NA	NA	NA	NA	NA	NA	HC35	NA
29	HC029	Cohort 1	HC	2018-03	HC	HC	N/A	NA	N/A	0	31	China: Beijing, Xicheng	116.36 E, 39.94 N	NA	9.4	142	148	NA	NA	NA	NA	NA	NA	NA	NA	NA	NA	HC36	NA
30	HC030	Cohort 1	HC	2018-03	HC	HC	N/A	NA	N/A	1	33	China: Beijing, Xicheng	116.36 E, 39.94 N	NA	3.9	137	198	NA	NA	NA	NA	NA	NA	NA	NA	NA	NA	HC37	NA
31	HC031	Cohort 1	HC	2018-05	HC	HC	N/A	NA	N/A	0	30	China: Beijing, Xicheng	116.36 E, 39.94 N	NA	3.6	147	310	NA	NA	NA	NA	NA	NA	NA	NA	NA	NA	HC38	NA
32	HC032	Cohort 1	HC	2018-05	HC	HC	N/A	NA	N/A	0	51	China: Beijing, Xicheng	116.36 E, 39.94 N	NA	4.52	131	233	NA	NA	NA	NA	NA	NA	NA	NA	NA	NA	HC39	NA
33	HC033	Cohort 1	HC	2018-06	HC	HC	N/A	NA	N/A	0	48	China: Beijing, Xicheng	116.36 E, 39.94 N	NA	4.2	117	376	NA	NA	NA	NA	NA	NA	NA	NA	NA	NA	HC40	NA
34	HC034	Cohort 1	HC	2018-06	HC	HC	N/A	NA	N/A	1	37	China: Beijing, Xicheng	116.36 E, 39.94 N	NA	6.5	155	298	NA	NA	NA	NA	NA	NA	NA	NA	NA	NA	HC41	NA
35	HC035	Cohort 1	HC	2018-06	HC	HC	N/A	NA	N/A	1	29	China: Beijing, Xicheng	116.36 E, 39.94 N	NA	5.82	147	385	NA	NA	NA	NA	NA	NA	NA	NA	NA	NA	HC42	NA
36	HC036	Cohort 1	HC	2018-03	HC	HC	N/A	NA	N/A	1	54	China: Beijing, Xicheng	116.36 E, 39.94 N	NA	4.21	125	220	NA	NA	NA	NA	NA	NA	NA	NA	NA	NA	HC43	NA
37	HC037	Cohort 1	HC	2018-08	HC	HC	N/A	NA	N/A	1	35	China: Beijing, Xicheng	116.36 E, 39.94 N	NA	5.49	142	350	NA	NA	NA	NA	NA	NA	NA	NA	NA	NA	HC44	NA
38	HC038	Cohort 1	HC	2018-08	HC	HC	N/A	NA	N/A	1	44	China: Beijing, Xicheng	116.36 E, 39.94 N	NA	6.12	126	208	NA	NA	NA	NA	NA	NA	NA	NA	NA	NA	HC45	NA
39	HC039	Cohort 1	HC	2018-08	HC	HC	N/A	NA	N/A	1	35	China: Beijing, Xicheng	116.36 E, 39.94 N	NA	6.27	142	177	NA	NA	NA	NA	NA	NA	NA	NA	NA	NA	HC46	NA
40	HC040	Cohort 1	HC	2018-03	HC	HC	N/A	NA	N/A	1	33	China: Beijing, Xicheng	116.36 E, 39.94 N	NA	5.8	135	313	NA	NA	NA	NA	NA	NA	NA	NA	NA	NA	HC47	NA
41	HC041	Cohort 1	HC	2018-08	HC	HC	N/A	NA	N/A	0	63	China: Beijing, Xicheng	116.36 E, 39.94 N	NA	6.5	110	341	NA	NA	NA	NA	NA	NA	NA	NA	NA	NA	HC48	NA
42	HC042	Cohort 1	HC	2018-08	HC	HC	N/A	NA	N/A	0	31	China: Beijing, Xicheng	116.36 E, 39.94 N	NA	5.45	123	309	NA	NA	NA	NA	NA	NA	NA	NA	NA	NA	HC49	NA
43	HC043	Cohort 1	HC	2018-08	HC	HC	N/A	NA	N/A	1	58	China: Beijing, Xicheng	116.36 E, 39.94 N	NA	5.87	154	126	NA	NA	NA	NA	NA	NA	NA	NA	NA	NA	HC50	NA
44	HC044	Cohort 1	HC	2018-08	HC	HC	N/A	NA	N/A	1	35	China: Beijing, Xicheng	116.36 E, 39.94 N	NA	5.46	139	336	NA	NA	NA	NA	NA	NA	NA	NA	NA	NA	HC51	NA
45	HC045	Cohort 1	HC	2018-08	HC	HC	N/A	NA	N/A	1	38	China: Beijing, Xicheng	116.36 E, 39.94 N	NA	8.3	152	217	NA	NA	NA	NA	NA	NA	NA	NA	NA	NA	HC52	NA
46	HC046	Cohort 1	HC	2018-09	HC	HC	N/A	NA	N/A	1	31	China: Beijing, Xicheng	116.36 E, 39.94 N	NA	5.1	137	387	NA	NA	NA	NA	NA	NA	NA	NA	NA	NA	HC53	NA
47	HC047	Cohort 1	HC	2018-06	HC	HC	N/A	NA	N/A	1	39	China: Beijing, Xicheng	116.36 E, 39.94 N	NA	7.08	158	223	NA	NA	NA	NA	NA	NA	NA	NA	NA	NA	HC54	NA
48	HC048	Cohort 1	HC	2018-06	HC	HC	N/A	NA	N/A	1	35	China: Beijing, Xicheng	116.36 E, 39.94 N	NA	4.47	148	376	NA	NA	NA	NA	NA	NA	NA	NA	NA	NA	HC55	NA
49	HC049	Cohort 1	HC	2018-06	HC	HC	N/A	NA	N/A	1	38	China: Beijing, Xicheng	116.36 E, 39.94 N	NA	7.04	122	170	NA	NA	NA	NA	NA	NA	NA	NA	NA	NA	HC56	NA
50	HC050	Cohort 1	HC	2018-03	HC	HC	N/A	NA	N/A	1	59	China: Beijing, Xicheng	116.36 E, 39.94 N	NA	7.28	148	218	NA	NA	NA	NA	NA	NA	NA	NA	NA	NA	HC57	NA
51	HC051	Cohort 1	HC	2018-03	HC	HC	N/A	NA	N/A	1	28	China: Beijing, Xicheng	116.36 E, 39.94 N	NA	4.18	136	189	NA	NA	NA	NA	NA	NA	NA	NA	NA	NA	HC58	NA
52	HC052	Cohort 1	HC	2018-04	HC	HC	N/A	NA	N/A	0	51	China: Beijing, Xicheng	116.36 E, 39.94 N	NA	8.02	128	289	NA	NA	NA	NA	NA	NA	NA	NA	NA	NA	HC59	NA
53	PT001	Cohort 1	ITP	2018-08	chronic	Y_CS	3	0	NR	0	35	China: Beijing, Xicheng	116.36 E, 39.94 N	120	3.9	105	25	0	0	0	1	0	1	0	0	0	0	PT41	train
54	PT002	Cohort 1	ITP	2018-04	ND_persistent	N_CS	3	0	R	0	62	China: Beijing, Xicheng	116.36 E, 39.94 N	1.2	4.52	163	9	1	2	1	0	0	0	0	0	0	0	PT42	train
55	PT003	Cohort 1	ITP	2018-05	ND_persistent	N_CS	1	0	R	1	24	China: Beijing, Xicheng	116.36 E, 39.94 N	2.4	13.56	164	25	1	1	1	0	0	0	0	0	0	0	PT43	train
56	PT004	Cohort 1	ITP	2018-09	ND_persistent	N_CS	1	0	NR	1	17	China: Beijing, Xicheng	116.36 E, 39.94 N	4.8	4.56	127	59	0	0	0	0	0	0	0	0	0	0	PT44	train
57	PT005	Cohort 1	ITP	2018-09	ND_persistent	N_CS	1	0	R	0	63	China: Beijing, Xicheng	116.36 E, 39.94 N	1.2	7.61	129	45	0	0	0	0	0	0	0	0	0	0	PT45	train
58	PT006	Cohort 1	ITP	2018-09	ND_persistent	N_CS	1	0	R	0	31	China: Beijing, Xicheng	116.36 E, 39.94 N	1.2	5.87	134	38	0	0	0	0	0	0	0	0	0	0	PT46	train
59	PT007	Cohort 1	ITP	2018-03	ND_persistent	Y_CS	1	0	NR	0	43	China: Beijing, Xicheng	116.36 E, 39.94 N	12	12.79	147	47	0	0	0	1	0	0	0	1	1	1	PT47	train
60	PT008	Cohort 1	ITP	2018-03	ND_persistent	Y_CS	1	0	NR	1	45	China: Beijing, Xicheng	116.36 E, 39.94 N	12	8.83	160	14	0	0	0	1	0	0	0	0	0	0	PT48	train
61	PT009	Cohort 1	ITP	2018-08	chronic	Y_CS	1	0	NR	0	48	China: Beijing, Xicheng	116.36 E, 39.94 N	96	9.73	140	44	1	1	1	1	0	0	0	1	0	1	PT49	train
62	PT010	Cohort 1	ITP	2018-03	chronic	N_CS	3	0	R	1	55	China: Beijing, Xicheng	116.36 E, 39.94 N	36	6.94	151	7	1	1	1	0	0	0	0	1	0	1	PT50	train
63	PT011	Cohort 1	ITP	2018-06	chronic	N_CS	3	0	R	0	28	China: Beijing, Xicheng	116.36 E, 39.94 N	36	7.94	101	1	1	2	1	0	0	0	0	1	1	1	PT51	train
64	PT012	Cohort 1	ITP	2018-05	chronic	Y_CS	1	0	NR	1	58	China: Beijing, Xicheng	116.36 E, 39.94 N	120	3.62	150	52	0	0	0	1	0	1	0	1	0	0	PT52	train
65	PT013	Cohort 1	ITP	2018-06	ND_persistent	N_CS	3	0	R	0	44	China: Beijing, Xicheng	116.36 E, 39.94 N	1.2	5.9	123	1	1	1	1	0	0	0	0	0	0	0	PT53	train
66	PT014	Cohort 1	ITP	2018-08	chronic	Y_CS	3	0	R	0	15	China: Beijing, Xicheng	116.36 E, 39.94 N	120	9.27	158	9	1	1	1	1	0	0	0	1	1	1	PT54	train
67	PT015	Cohort 1	ITP	2018-08	chronic	Y_CS	1	0	R	0	45	China: Beijing, Xicheng	116.36 E, 39.94 N	120	6.62	111	5	1	1	1	1	1	0	0	0	0	0	PT55	train
68	PT016	Cohort 1	ITP	2018-08	ND_persistent	N_CS	1	0	R	0	16	China: Beijing, Xicheng	116.36 E, 39.94 N	3	6.7	133	92	1	2	1	0	0	0	0	0	0	0	PT56	train
69	PT017	Cohort 1	ITP	2018-06	ND_persistent	N_CS	1	0	R	0	21	China: Beijing, Xicheng	116.36 E, 39.94 N	1.2	5.7	130	30	0	0	0	0	0	0	0	0	0	0	PT57	train
70	PT018	Cohort 1	ITP	2018-08	ND_persistent	N_CS	1	0	R	0	41	China: Beijing, Xicheng	116.36 E, 39.94 N	1.2	6.09	142	11	0	0	0	0	0	0	0	0	0	0	PT58	train
71	PT019	Cohort 1	ITP	2018-08	chronic	N_CS	1	0	NR	1	52	China: Beijing, Xicheng	116.36 E, 39.94 N	24	7.05	164	24	0	0	0	0	0	1	0	1	0	1	PT59	train
72	PT020	Cohort 1	ITP	2018-08	ND_persistent	N_CS	1	0	R	0	59	China: Beijing, Xicheng	116.36 E, 39.94 N	1.2	5.08	126	27	0	0	0	0	0	0	0	0	0	0	PT60	train
73	PT021	Cohort 1	ITP	2018-08	chronic	Y_CS	1	0	R	0	67	China: Beijing, Xicheng	116.36 E, 39.94 N	24	6.5	126	55	0	1	0	1	0	0	0	1	0	0	PT61	train
74	PT022	Cohort 1	ITP	2018-03	chronic	N_CS	1	0	R	0	44	China: Beijing, Xicheng	116.36 E, 39.94 N	24	3.2	138	56	1	2	1	0	0	0	0	1	1	1	PT62	train
75	PT023	Cohort 1	ITP	2018-08	ND_persistent	Y_CS	1	0	R	0	37	China: Beijing, Xicheng	116.36 E, 39.94 N	12	5.95	140	65	0	0	0	1	0	0	0	0	0	0	PT63	train
76	PT024	Cohort 1	ITP	2018-08	chronic	N_CS	1	0	R	1	60	China: Beijing, Xicheng	116.36 E, 39.94 N	120	22.73	162	5	1	2	2	0	0	1	0	1	0	0	PT64	train
77	PT025	Cohort 1	ITP	2018-08	ND_persistent	N_CS	3	0	R	0	63	China: Beijing, Xicheng	116.36 E, 39.94 N	3	7.04	138	14	1	1	1	0	0	0	0	0	0	0	PT65	train
78	PT026	Cohort 1	ITP	2018-06	chronic	N_CS	N/A	0	N/A	0	29	China: Beijing, Xicheng	116.36 E, 39.94 N	72	6.97	120	31	0	0	0	0	0	0	0	0	0	0	PT72	NA
79	PT027	Cohort 1	ITP	2018-07	chronic	Y_CS	1	0	R	0	28	China: Beijing, Xicheng	116.36 E, 39.94 N	120	7.11	163	52	0	0	0	1	0	1	0	0	0	0	PT73	train
80	PT028	Cohort 1	ITP	2018-08	ND_persistent	Y_CS	N/A	0	N/A	1	68	China: Beijing, Xicheng	116.36 E, 39.94 N	12	4.2	142	50	0	1	0	1	0	0	0	0	0	0	PT74	NA
81	PT029	Cohort 1	ITP	2018-08	chronic	Y_CS	1	0	R	1	50	China: Beijing, Xicheng	116.36 E, 39.94 N	24	3.65	164	47	0	0	0	1	0	0	0	0	0	1	PT75	train
82	PT030	Cohort 1	ITP	2018-08	chronic	N_CS	N/A	0	N/A	0	54	China: Beijing, Xicheng	116.36 E, 39.94 N	36	7.95	145	31	1	1	1	0	0	0	0	0	0	0	PT76	NA
83	PT031	Cohort 1	ITP	2018-08	chronic	N_CS	1	0	R	1	58	China: Beijing, Xicheng	116.36 E, 39.94 N	48	5.98	132	33	0	0	0	0	0	1	0	1	0	0	PT77	train
84	PT032	Cohort 1	ITP	2018-08	chronic	Y_CS	N/A	0	N/A	0	64	China: Beijing, Xicheng	116.36 E, 39.94 N	120	6.5	126	40	0	0	0	1	0	0	0	0	0	0	PT78	NA
85	PT033	Cohort 1	ITP	2018-08	chronic	N_CS	N/A	0	N/A	0	35	China: Beijing, Xicheng	116.36 E, 39.94 N	72	5.79	118	70	0	0	0	0	0	0	0	0	0	0	PT79	NA
86	PT034	Cohort 1	ITP	2018-09	chronic	Y_CS	N/A	0	N/A	0	44	China: Beijing, Xicheng	116.36 E, 39.94 N	120	6.6	128	45	0	0	0	1	0	0	0	0	0	0	PT80	NA
87	PT035	Cohort 1	ITP	2018-03	ND_persistent	N_CS	1	0	R	0	62	China: Beijing, Xicheng	116.36 E, 39.94 N	1.2	6.5	148	59	0	0	0	0	0	0	0	0	0	0	PT81	train
88	PT036	Cohort 1	ITP	2018-06	ND_persistent	Y_CS	N/A	0	N/A	1	56	China: Beijing, Xicheng	116.36 E, 39.94 N	12	5.07	150	40	0	0	0	1	0	0	0	1	0	1	RR01	NA
89	PT037	Cohort 1	ITP	2018-08	chronic	Y_CS	1	0	R	1	66	China: Beijing, Xicheng	116.36 E, 39.94 N	42	3.9	114	38	0	1	0	1	1	1	0	1	0	0	RR02	train
90	PT038	Cohort 1	ITP	2018-08	chronic	Y_CS	1	0	R	0	33	China: Beijing, Xicheng	116.36 E, 39.94 N	96	1.53	136	23	1	2	1	1	0	0	0	1	1	1	RR03	train
91	PT039	Cohort 1	ITP	2018-09	chronic	Y_CS	N/A	1	N/A	0	37	China: Beijing, Xicheng	116.36 E, 39.94 N	24	6.64	135	18	0	0	0	1	0	0	0	0	0	0	RR04	NA
92	PT040	Cohort 1	ITP	2018-03	chronic	Y_CS	1	0	R	0	55	China: Beijing, Xicheng	116.36 E, 39.94 N	120	9.29	147	97	0	0	0	1	0	0	0	0	0	1	RR05	train
93	PT041	Cohort 1	ITP	2018-03	ND_persistent	Y_CS	1	0	R	0	66	China: Beijing, Xicheng	116.36 E, 39.94 N	12	11.2	137	62	0	1	0	1	0	1	0	1	1	0	RR06	train
94	PT042	Cohort 1	ITP	2018-03	ND_persistent	Y_CS	1	0	R	0	48	China: Beijing, Xicheng	116.36 E, 39.94 N	12	13.99	180	64	1	2	1	1	0	0	0	1	1	0	RR07	train
95	PT043	Cohort 1	ITP	2018-03	chronic	Y_CS	1	0	R	0	56	China: Beijing, Xicheng	116.36 E, 39.94 N	24	5.7	142	81	0	0	0	1	0	0	0	1	0	0	RR08	train
96	PT044	Cohort 1	ITP	2018-06	ND_persistent	Y_CS	1	0	NR	0	55	China: Beijing, Xicheng	116.36 E, 39.94 N	12	5.92	137	40	1	2	1	1	0	0	0	1	0	1	RR09	train
97	PT045	Cohort 1	ITP	2018-08	chronic	Y_CS	1	0	R	1	65	China: Beijing, Xicheng	116.36 E, 39.94 N	120	8.06	156	78	0	1	0	1	0	0	0	0	0	0	RR10	train
98	PT046	Cohort 1	ITP	2018-08	chronic	Y_CS	N/A	0	N/A	0	20	China: Beijing, Xicheng	116.36 E, 39.94 N	48	7.66	129	70	1	2	1	1	0	0	0	0	0	0	RR11	NA
99	PT047	Cohort 1	ITP	2018-08	chronic	Y_CS	1	0	NR	0	25	China: Beijing, Xicheng	116.36 E, 39.94 N	84	9.27	125	52	1	1	1	1	0	0	0	0	0	0	RR12	train
100	PT048	Cohort 1	ITP	2018-08	chronic	Y_CS	1	0	R	0	61	China: Beijing, Xicheng	116.36 E, 39.94 N	120	5.86	121	74	0	0	0	1	0	0	0	1	0	0	RR13	train
101	PT049	Cohort 1	ITP	2018-04	chronic	Y_CS	3	0	R	1	57	China: Beijing, Xicheng	116.36 E, 39.94 N	24	23.83	156	4	1	2	2	1	0	0	0	1	1	1	RR14	train
102	PT050	Cohort 1	ITP	2018-04	chronic	Y_CS	N/A	0	N/A	0	39	China: Beijing, Xicheng	116.36 E, 39.94 N	120	4.34	133	62	0	0	0	1	0	0	0	0	0	0	RR15	NA
103	PT051	Cohort 1	ITP	2018-04	ND_persistent	Y_CS	1	0	NR	0	66	China: Beijing, Xicheng	116.36 E, 39.94 N	6	12.89	96	19	1	2	1	1	0	0	0	0	0	0	RR16	train
104	PT052	Cohort 1	ITP	2018-03	ND_persistent	N_CS	1	0	NR	1	28	China: Beijing, Xicheng	116.36 E, 39.94 N	4.8	4.91	134	33	0	0	0	0	0	0	0	0	0	0	RR17	train
105	PT053	Cohort 1	ITP	2018-05	ND_persistent	Y_CS	1	0	R	1	53	China: Beijing, Xicheng	116.36 E, 39.94 N	12	10.57	158	69	1	2	1	1	0	0	0	1	0	0	RR18	train
106	PT054	Cohort 1	ITP	2018-06	chronic	Y_CS	N/A	0	N/A	1	16	China: Beijing, Xicheng	116.36 E, 39.94 N	24	18	152	30	1	2	1	1	0	0	0	1	0	1	RR19	NA
107	PT055	Cohort 1	ITP	2018-08	chronic	Y_CS	3	0	R	0	58	China: Beijing, Xicheng	116.36 E, 39.94 N	60	12.46	138	4	0	0	0	1	1	0	1	0	0	0	RR20	train
108	PT056	Cohort 1	ITP	2018-08	ND_persistent	Y_CS	N/A	0	N/A	0	33	China: Beijing, Xicheng	116.36 E, 39.94 N	9.6	5.76	109	1	1	5	2	1	0	0	0	0	0	1	RR21	NA
109	PT057	Cohort 1	ITP	2018-08	chronic	Y_CS	N/A	0	N/A	1	22	China: Beijing, Xicheng	116.36 E, 39.94 N	60	8.54	143	50	0	0	0	1	0	0	0	0	0	0	RR22	NA
110	PT058	Cohort 1	ITP	2018-09	chronic	Y_CS	1	0	R	1	48	China: Beijing, Xicheng	116.36 E, 39.94 N	36	9.34	174	9	1	1	1	1	0	0	0	0	0	0	RR23	train
111	PT059	Cohort 1	ITP	2018-09	chronic	Y_CS	1	0	R	0	35	China: Beijing, Xicheng	116.36 E, 39.94 N	72	6.8	127	32	0	0	0	1	0	0	0	0	0	0	RR24	train
112	PT060	Cohort 1	ITP	2018-09	chronic	Y_CS	N/A	0	N/A	0	41	China: Beijing, Xicheng	116.36 E, 39.94 N	120	9.77	132	3	1	1	1	1	0	0	0	0	0	0	RR25	NA
113	PT061	Cohort 1	ITP	2018-09	chronic	Y_CS	1	0	R	0	36	China: Beijing, Xicheng	116.36 E, 39.94 N	108	5.55	125	8	1	1	1	1	0	1	0	0	0	0	RR26	train
114	PT062	Cohort 1	ITP	2018-08	ND_persistent	Y_CS	1	0	R	0	34	China: Beijing, Xicheng	116.36 E, 39.94 N	12	6.6	129	46	0	0	0	1	0	1	0	0	0	0	RR27	train
115	PT063	Cohort 1	ITP	2018-03	ND_persistent	Y_CS	1	0	R	0	63	China: Beijing, Xicheng	116.36 E, 39.94 N	9.6	6.53	142	57	0	0	0	1	0	0	0	0	0	0	RR39	train
116	PT064	Cohort 1	ITP	2018-03	chronic	Y_CS	1	0	R	0	60	China: Beijing, Xicheng	116.36 E, 39.94 N	96	9.1	134	67	0	0	0	1	0	1	1	1	1	0	RR40	train
117	PT065	Cohort 1	ITP	2018-03	chronic	Y_CS	1	0	R	0	32	China: Beijing, Xicheng	116.36 E, 39.94 N	48	6.67	138	35	0	0	0	1	0	0	0	1	0	0	RR41	train
118	PT066	Cohort 1	ITP	2018-08	ND_persistent	Y_CS	1	0	R	0	61	China: Beijing, Xicheng	116.36 E, 39.94 N	6	9.4	133	40	1	1	1	1	0	0	0	0	0	0	RR42	train
119	PT067	Cohort 1	ITP	2018-08	ND_persistent	Y_CS	1	0	NR	1	63	China: Beijing, Xicheng	116.36 E, 39.94 N	12	9.48	167	71	0	0	0	1	1	1	0	0	0	0	RR43	train
120	PT068	Cohort 1	ITP	2018-03	chronic	Y_CS	1	0	R	1	58	China: Beijing, Xicheng	116.36 E, 39.94 N	24	12.11	155	20	0	0	0	1	0	0	0	1	0	0	RR44	train
121	PT069	Cohort 1	ITP	2018-08	ND_persistent	Y_CS	1	0	R	0	33	China: Beijing, Xicheng	116.36 E, 39.94 N	12	8.23	129	49	0	0	0	1	1	1	0	1	1	0	RR45	train
122	PT070	Cohort 1	ITP	2018-08	ND_persistent	Y_CS	N/A	0	N/A	1	66	China: Beijing, Xicheng	116.36 E, 39.94 N	12	7.27	159	33	0	1	0	1	0	0	0	0	0	0	RR46	NA
123	PT071	Cohort 1	ITP	2018-08	chronic	Y_CS	N/A	0	N/A	1	67	China: Beijing, Xicheng	116.36 E, 39.94 N	120	5.2	160	16	1	3	2	1	0	0	0	0	0	0	RR47	NA
124	PT072	Cohort 1	ITP	2018-09	chronic	Y_CS	1	0	NR	0	31	China: Beijing, Xicheng	116.36 E, 39.94 N	48	8.22	129	45	0	0	0	1	0	0	0	1	0	0	RR48	train
125	PT073	Cohort 1	ITP	2018-09	chronic	Y_CS	1	0	R	0	40	China: Beijing, Xicheng	116.36 E, 39.94 N	120	6	133	35	0	0	0	1	0	1	0	0	0	0	RR49	train
126	HC053	Cohort 2	HC	2021-11	HC	HC	N/A	NA	N/A	0	14	China: Beijing, Xicheng	116.36 E, 39.94 N	NA	6.3074	130.91	290.5	NA	NA	NA	NA	NA	NA	NA	NA	NA	NA	HC60	NA
127	HC054	Cohort 2	HC	2021-11	HC	HC	N/A	NA	N/A	1	55	China: Beijing, Xicheng	116.36 E, 39.94 N	NA	6.3074	130.91	290.5	NA	NA	NA	NA	NA	NA	NA	NA	NA	NA	HC61	NA
128	HC055	Cohort 2	HC	2021-11	HC	HC	N/A	NA	N/A	1	47	China: Beijing, Xicheng	116.36 E, 39.94 N	NA	6.3074	130.91	290.5	NA	NA	NA	NA	NA	NA	NA	NA	NA	NA	HC62	NA
129	HC056	Cohort 2	HC	2021-11	HC	HC	N/A	NA	N/A	1	58	China: Beijing, Xicheng	116.36 E, 39.94 N	NA	6.3074	130.91	290.5	NA	NA	NA	NA	NA	NA	NA	NA	NA	NA	HC63	NA
130	HC057	Cohort 2	HC	2021-11	HC	HC	N/A	NA	N/A	1	48	China: Beijing, Xicheng	116.36 E, 39.94 N	NA	6.3074	130.91	290.5	NA	NA	NA	NA	NA	NA	NA	NA	NA	NA	HC64	NA
131	HC058	Cohort 2	HC	2021-11	HC	HC	N/A	NA	N/A	0	26	China: Beijing, Xicheng	116.36 E, 39.94 N	NA	6.3074	130.91	290.5	NA	NA	NA	NA	NA	NA	NA	NA	NA	NA	HC65	NA
132	HC059	Cohort 2	HC	2021-11	HC	HC	N/A	NA	N/A	0	40	China: Beijing, Xicheng	116.36 E, 39.94 N	NA	6.3074	130.91	290.5	NA	NA	NA	NA	NA	NA	NA	NA	NA	NA	HC66	NA
133	HC060	Cohort 2	HC	2021-11	HC	HC	N/A	NA	N/A	0	23	China: Beijing, Xicheng	116.36 E, 39.94 N	NA	6.3074	130.91	290.5	NA	NA	NA	NA	NA	NA	NA	NA	NA	NA	HC67	NA
134	HC061	Cohort 2	HC	2021-11	HC	HC	N/A	NA	N/A	0	23	China: Beijing, Xicheng	116.36 E, 39.94 N	NA	6.3074	130.91	290.5	NA	NA	NA	NA	NA	NA	NA	NA	NA	NA	HC68	NA
135	HC062	Cohort 2	HC	2021-11	HC	HC	N/A	NA	N/A	0	55	China: Beijing, Xicheng	116.36 E, 39.94 N	NA	6.3074	130.91	290.5	NA	NA	NA	NA	NA	NA	NA	NA	NA	NA	HC69	NA
136	PT074	Cohort 2	ITP	2021-04	ND_persistent	N_CS	N/A	0	N/A	0	29	China: Beijing, Xicheng	116.36 E, 39.94 N	1	6.39	122	41	0	0	0	0	0	0	0	0	0	0	PT01	NA
137	PT075	Cohort 2	ITP	2021-04	chronic	N_CS	1	0	R	0	32	China: Beijing, Xicheng	116.36 E, 39.94 N	48	6.74	133	49	1	2	1	0	0	0	0	0	0	0	PT02	train
138	PT076	Cohort 2	ITP	2021-04	ND_persistent	N_CS	1	0	NR	0	38	China: Beijing, Xicheng	116.36 E, 39.94 N	7	5.76	128	52	1	3	2	0	0	0	0	0	0	0	PT03	train
139	PT077	Cohort 2	ITP	2021-04	chronic	N_CS	1	0	NR	1	50	China: Beijing, Xicheng	116.36 E, 39.94 N	24	4.23	143	83	0	0	0	0	0	0	0	0	0	0	PT04	train
140	PT078	Cohort 2	ITP	2021-05	ND_persistent	N_CS	1	0	R	1	18	China: Beijing, Xicheng	116.36 E, 39.94 N	1	4.07	124	8	1	2	1	0	0	0	0	0	0	0	PT05	train
141	PT079	Cohort 2	ITP	2021-05	chronic	N_CS	1	0	R	0	26	China: Beijing, Xicheng	116.36 E, 39.94 N	240	9.52	156	14	0	0	0	0	0	0	0	0	0	0	PT06	train
142	PT080	Cohort 2	ITP	2021-05	chronic	N_CS	N/A	0	N/A	0	23	China: Beijing, Xicheng	116.36 E, 39.94 N	240	5.16	152	35	1	2	1	0	0	0	0	0	0	0	PT07	NA
143	PT081	Cohort 2	ITP	2021-06	chronic	N_CS	2	0	R	1	41	China: Beijing, Xicheng	116.36 E, 39.94 N	240	5.97	145	6	0	0	0	0	0	0	0	1	0	0	PT08	train
144	PT082	Cohort 2	ITP	2021-06	ND_persistent	N_CS	1	0	R	0	39	China: Beijing, Xicheng	116.36 E, 39.94 N	2	5.8	119	67	0	0	0	0	0	0	0	0	0	0	PT09	train
145	PT083	Cohort 2	ITP	2021-06	chronic	Y_CS	N/A	0	N/A	0	55	China: Beijing, Xicheng	116.36 E, 39.94 N	84	6.77	118	21	1	1	1	1	0	0	0	0	0	0	PT10	NA
146	PT084	Cohort 2	ITP	2021-06	ND_persistent	N_CS	N/A	0	N/A	0	40	China: Beijing, Xicheng	116.36 E, 39.94 N	7	3.58	134	89	1	1	1	0	0	0	0	0	0	0	PT11	NA
147	PT085	Cohort 2	ITP	2021-06	ND_persistent	N_CS	N/A	0	N/A	1	76	China: Beijing, Xicheng	116.36 E, 39.94 N	2	6.84	159	28	1	3	1	0	0	0	0	0	0	0	PT12	NA
148	PT086	Cohort 2	ITP	2021-07	ND_persistent	N_CS	2	0	R	0	27	China: Beijing, Xicheng	116.36 E, 39.94 N	1	8.44	132	3	1	2	2	0	0	0	0	0	0	0	PT13	train
149	PT087	Cohort 2	ITP	2021-07	chronic	Y_CS	1	0	R	1	38	China: Beijing, Xicheng	116.36 E, 39.94 N	108	6.33	146	66	0	0	0	1	0	0	0	0	0	0	PT14	train
150	PT088	Cohort 2	ITP	2021-07	ND_persistent	Y_CS	1	0	NR	0	17	China: Beijing, Xicheng	116.36 E, 39.94 N	7	6.4	118	25	0	0	0	1	0	0	0	0	0	0	PT15	train
151	PT089	Cohort 2	ITP	2021-06	chronic	N_CS	N/A	1	N/A	0	57	China: Beijing, Xicheng	116.36 E, 39.94 N	240	5.42	161	7	1	1	1	0	0	0	0	0	0	0	PT16	NA
152	PT090	Cohort 2	ITP	2021-05	ND_persistent	N_CS	N/A	0	N/A	0	41	China: Beijing, Xicheng	116.36 E, 39.94 N	2	6.52	149	41	1	2	1	0	0	0	0	0	0	0	PT18	NA
153	PT091	Cohort 2	ITP	2021-07	chronic	Y_CS	N/A	0	N/A	0	50	China: Beijing, Xicheng	116.36 E, 39.94 N	120	8.23	141	34	0	0	0	1	0	0	0	0	0	0	PT19	NA
154	PT092	Cohort 2	ITP	2021-07	chronic	N_CS	N/A	0	N/A	0	26	China: Beijing, Xicheng	116.36 E, 39.94 N	24	3.43	122	72	0	0	0	0	1	0	0	0	0	0	PT20	NA
155	PT093	Cohort 2	ITP	2021-07	ND_persistent	N_CS	N/A	0	N/A	1	22	China: Beijing, Xicheng	116.36 E, 39.94 N	8	7.38	154	83	0	0	0	0	0	0	0	0	0	0	PT21	NA
156	PT094	Cohort 2	ITP	2021-07	ND_persistent	N_CS	1	0	NR	1	45	China: Beijing, Xicheng	116.36 E, 39.94 N	8	4.32	135	56	0	0	0	0	0	0	0	0	0	0	PT22	train
157	PT095	Cohort 2	ITP	2021-07	ND_persistent	Y_CS	N/A	0	N/A	0	55	China: Beijing, Xicheng	116.36 E, 39.94 N	8	5.27	119	64	0	0	0	1	0	0	0	0	0	0	PT23	NA
158	PT096	Cohort 2	ITP	2021-07	chronic	Y_CS	1	0	R	1	59	China: Beijing, Xicheng	116.36 E, 39.94 N	36	4.04	160	70	0	0	0	1	0	0	0	0	0	0	PT24	train
159	PT097	Cohort 2	ITP	2021-05	chronic	N_CS	1	0	R	1	70	China: Beijing, Xicheng	116.36 E, 39.94 N	84	8	136	30	0	1	0	0	0	0	0	0	0	0	PT25	train
160	PT098	Cohort 2	ITP	2021-08	chronic	N_CS	N/A	0	N/A	0	23	China: Beijing, Xicheng	116.36 E, 39.94 N	240	5.87	125	56	0	0	0	0	0	0	0	0	0	0	PT26	NA
161	PT099	Cohort 2	ITP	2021-07	ND_persistent	N_CS	N/A	0	N/A	1	27	China: Beijing, Xicheng	116.36 E, 39.94 N	2	12.56	173	30	0	0	0	0	0	0	0	0	0	0	PT27	NA
162	PT100	Cohort 2	ITP	2021-07	ND_persistent	N_CS	N/A	1	N/A	1	67	China: Beijing, Xicheng	116.36 E, 39.94 N	2	5.58	109	30	1	9	4	0	0	0	0	0	0	0	PT28	NA
163	PT101	Cohort 2	ITP	2021-08	chronic	N_CS	N/A	0	N/A	1	26	China: Beijing, Xicheng	116.36 E, 39.94 N	60	2.8	149	50	0	0	0	0	0	0	0	0	0	0	PT29	NA
164	PT102	Cohort 2	ITP	2021-08	ND_persistent	N_CS	N/A	0	N/A	0	23	China: Beijing, Xicheng	116.36 E, 39.94 N	12	3.36	124	60	0	0	0	0	0	0	0	0	0	0	PT30	NA
165	PT103	Cohort 2	ITP	2021-07	ND_persistent	Y_CS	N/A	0	N/A	1	55	China: Beijing, Xicheng	116.36 E, 39.94 N	12	6.88	351	82	0	0	0	1	0	0	0	0	0	0	PT31	NA
166	PT104	Cohort 2	ITP	2021-07	ND_persistent	N_CS	1	0	NR	1	53	China: Beijing, Xicheng	116.36 E, 39.94 N	2	3.83	142	40	0	0	0	0	0	0	0	0	0	0	PT32	train
167	PT105	Cohort 2	ITP	2021-07	ND_persistent	N_CS	N/A	0	N/A	0	37	China: Beijing, Xicheng	116.36 E, 39.94 N	2	3.88	128	38	1	2	1	0	0	0	0	0	0	0	PT33	NA
168	PT106	Cohort 2	ITP	2021-04	ND_persistent	N_CS	3	0	R	0	38	China: Beijing, Xicheng	116.36 E, 39.94 N	1	13.45	114	4	1	5	2	0	0	0	0	0	0	0	PT34	train
169	PT107	Cohort 2	ITP	2021-04	chronic	N_CS	1	0	R	1	21	China: Beijing, Xicheng	116.36 E, 39.94 N	48	8.67	158	29	0	0	0	0	0	0	0	1	0	0	PT35	train
170	PT108	Cohort 2	ITP	2021-04	ND_persistent	N_CS	3	0	R	0	57	China: Beijing, Xicheng	116.36 E, 39.94 N	1	6.98	128	13	1	2	1	0	0	0	0	0	0	0	PT36	train
171	PT109	Cohort 2	ITP	2021-04	chronic	Y_CS	1	0	R	0	73	China: Beijing, Xicheng	116.36 E, 39.94 N	36	6.95	136	1	1	3	1	1	0	0	0	0	0	0	PT37	train
172	PT110	Cohort 2	ITP	2021-04	ND_persistent	N_CS	1	0	R	0	30	China: Beijing, Xicheng	116.36 E, 39.94 N	1	5.73	126	21	1	2	1	0	0	0	0	0	0	0	PT38	train
173	PT111	Cohort 2	ITP	2021-04	ND_persistent	N_CS	2	0	R	0	25	China: Beijing, Xicheng	116.36 E, 39.94 N	1	3.54	126	1	1	2	1	0	0	0	0	0	0	0	PT39	train
174	PT112	Cohort 2	ITP	2021-07	ND_persistent	N_CS	3	0	NR	1	36	China: Beijing, Xicheng	116.36 E, 39.94 N	1	8.07	148	4	1	1	1	0	0	0	0	0	0	0	PT40	train
175	PT113	Cohort 2	ITP	2021-08	chronic	Y_CS	1	0	NR	1	47	China: Beijing, Xicheng	116.36 E, 39.94 N	120	4.66	151	31	1	2	1	1	0	0	0	1	1	0	PT66	train
176	PT114	Cohort 2	ITP	2021-08	ND_persistent	N_CS	N/A	0	N/A	1	62	China: Beijing, Xicheng	116.36 E, 39.94 N	5	5.99	133	20	1	1	1	0	0	0	0	0	0	0	PT67	NA
177	PT115	Cohort 2	ITP	2021-08	ND_persistent	N_CS	3	0	R	0	42	China: Beijing, Xicheng	116.36 E, 39.94 N	1	4.5	125	8	1	3	2	0	0	0	0	0	0	0	PT68	train
178	PT116	Cohort 2	ITP	2021-09	chronic	Y_CS	3	0	NR	1	46	China: Beijing, Xicheng	116.36 E, 39.94 N	36	8.67	150	14	1	2	1	1	0	0	0	1	0	0	PT69	train
179	PT117	Cohort 2	ITP	2021-09	ND_persistent	N_CS	N/A	1	N/A	1	39	China: Beijing, Xicheng	116.36 E, 39.94 N	1	8.3	162	16	0	0	0	0	0	0	0	0	0	0	PT70	NA
180	PT118	Cohort 2	ITP	2021-08	ND_persistent	N_CS	3	0	NR	1	51	China: Beijing, Xicheng	116.36 E, 39.94 N	1	7.76	178	18	0	0	0	0	0	0	0	0	0	0	PT71	train
181	PT119	Cohort 2	ITP	2021-08	chronic	Y_CS	1	0	R	0	32	China: Beijing, Xicheng	116.36 E, 39.94 N	36	4	98	42	1	2	1	1	0	0	0	0	0	0	RR28	train
182	PT120	Cohort 2	ITP	2021-07	ND_persistent	Y_CS	1	0	NR	0	60	China: Beijing, Xicheng	116.36 E, 39.94 N	12	5.67	126	23	1	2	1	1	0	0	0	1	0	0	RR29	train
183	PT121	Cohort 2	ITP	2021-07	chronic	Y_CS	3	0	NR	0	52	China: Beijing, Xicheng	116.36 E, 39.94 N	20	6.41	144	16	1	3	2	1	0	0	0	1	0	0	RR30	train
184	PT122	Cohort 2	ITP	2021-07	chronic	Y_CS	1	0	NR	0	21	China: Beijing, Xicheng	116.36 E, 39.94 N	120	12.48	113	45	1	2	1	1	0	0	0	0	1	0	RR31	train
185	PT123	Cohort 2	ITP	2021-08	chronic	Y_CS	3	0	R	0	50	China: Beijing, Xicheng	116.36 E, 39.94 N	24	5.19	124	14	1	1	1	1	0	0	0	1	0	0	RR32	train
186	PT124	Cohort 2	ITP	2021-07	ND_persistent	Y_CS	1	0	R	0	61	China: Beijing, Xicheng	116.36 E, 39.94 N	7	7.91	137	11	1	1	1	1	0	1	0	1	0	0	RR33	train
187	PT125	Cohort 2	ITP	2021-07	chronic	Y_CS	N/A	0	N/A	1	53	China: Beijing, Xicheng	116.36 E, 39.94 N	60	5.64	123	20	1	1	1	1	1	0	0	0	0	0	RR34	NA
188	PT126	Cohort 2	ITP	2021-08	chronic	Y_CS	1	0	NR	0	57	China: Beijing, Xicheng	116.36 E, 39.94 N	24	30.6	155	35	1	2	1	1	0	0	0	1	1	0	RR35	train
189	PT127	Cohort 2	ITP	2021-06	ND_persistent	N_CS	3	0	R	1	29	China: Beijing, Xicheng	116.36 E, 39.94 N	2	17.39	137	8	1	2	1	0	0	0	0	0	0	0	RR36	train
190	PT128	Cohort 2	ITP	2021-07	chronic	Y_CS	N/A	0	N/A	0	46	China: Beijing, Xicheng	116.36 E, 39.94 N	72	7.49	127	95	0	0	0	1	0	0	0	0	0	0	RR37	NA
191	PT129	Cohort 2	ITP	2021-04	chronic	Y_CS	1	0	NR	0	31	China: Beijing, Xicheng	116.36 E, 39.94 N	121	3.79	121	54	1	1	1	1	0	0	0	0	0	0	RR38	train
192	PT130	Cohort 2	ITP	2021-09	ND_persistent	Y_CS	1	0	R	0	32	China: Beijing, Xicheng	116.36 E, 39.94 N	8	6.57	92	9	1	5	2	1	0	0	0	1	0	0	BJ12	train
193	PT131	Cohort 2	ITP	2021-10	chronic	Y_CS	2	0	R	0	31	China: Beijing, Xicheng	116.36 E, 39.94 N	24	15.65	136	7	1	2	1	1	0	0	0	0	0	0	BJ13	train
194	PT132	Cohort 2	ITP	2021-08	chronic	Y_CS	3	0	R	0	59	China: Beijing, Xicheng	116.36 E, 39.94 N	108	6.91	101	7	1	5	2	1	0	0	0	0	1	1	BJ14	train
195	PT133	Cohort 2	ITP	2021-09	chronic	Y_CS	1	0	NR	0	34	China: Beijing, Xicheng	116.36 E, 39.94 N	24	4.29	111	46	0	0	0	1	0	0	0	0	0	0	BJ15	train
196	PT134	Cohort 2	ITP	2021-10	ND_persistent	Y_CS	N/A	0	N/A	0	24	China: Beijing, Xicheng	116.36 E, 39.94 N	10	6.03	120	32	1	1	1	1	0	0	0	0	0	0	BJ16	NA
197	PT135	Cohort 2	ITP	2021-10	chronic	Y_CS	1	0	R	1	42	China: Beijing, Xicheng	116.36 E, 39.94 N	120	15.99	157	31	0	0	0	1	0	1	0	1	0	0	BJ17	train
198	PT136	Cohort 2	ITP	2021-10	chronic	Y_CS	1	0	R	0	29	China: Beijing, Xicheng	116.36 E, 39.94 N	121	6.4	113	19	1	5	2	1	0	0	0	1	0	0	BJ18	train
199	PT137	Cohort 2	ITP	2021-10	chronic	Y_CS	3	0	R	0	32	China: Beijing, Xicheng	116.36 E, 39.94 N	240	14.33	142	6	0	0	0	1	0	0	0	0	0	0	BJ19	train
200	PT138	Cohort 2	ITP	2021-10	chronic	Y_CS	3	0	NR	1	55	China: Beijing, Xicheng	116.36 E, 39.94 N	180	7.78	149	1	0	0	0	1	0	0	0	1	0	0	BJ20	train
201	PT139	Cohort 2	ITP	2021-11	chronic	Y_CS	N/A	1	N/A	0	56	China: Beijing, Xicheng	116.36 E, 39.94 N	156	7.46	145	26	0	0	0	1	0	0	0	0	0	0	BJ21	NA
202	PT140	Cohort 2	ITP	2021-11	ND_persistent	Y_CS	N/A	0	N/A	0	60	China: Beijing, Xicheng	116.36 E, 39.94 N	12	5.67	126	23	1	2	1	1	0	0	0	0	0	0	BJ22	NA
203	PT141	Cohort 2	ITP	2021-11	ND_persistent	N_CS	3	0	R	0	62	China: Beijing, Xicheng	116.36 E, 39.94 N	1	6.38	131	2	1	2	2	0	0	0	0	0	0	0	BJ23	train
204	PT142	Cohort 2	ITP	2021-11	chronic	Y_CS	N/A	0	N/A	1	18	China: Beijing, Xicheng	116.36 E, 39.94 N	36	3.93	128	45	0	0	0	1	0	0	0	0	0	0	BJ24	NA
205	PT143	Cohort 3	ITP	2021-10	chronic	Y_CS	3	0	N/A	1	51	China: Beijing, Haidian	116.33 E, 39.92 N	24	6.87	149	6	1	1	1	1	0	0	0	0	0	0	BJ01	NA
206	PT144	Cohort 3	ITP	2021-11	ND_persistent	Y_CS	1	0	R	0	66	China: Beijing, Dongcheng	116.42 E, 39.91 N	12	4.21	121	30	1	2	1	1	0	0	0	0	0	0	BJ02	test
207	PT145	Cohort 3	ITP	2021-12	chronic	Y_CS	2	0	R	0	67	China: Beijing, Dongcheng	116.42 E, 39.91 N	72	7.08	135	69	1	2	1	1	0	0	0	0	0	0	BJ03	test
208	PT146	Cohort 3	ITP	2021-12	ND_persistent	N_CS	2	0	R	1	58	China: Beijing, Dongcheng	116.42 E, 39.91 N	4	10	189	42	1	2	1	0	0	0	0	0	0	0	BJ04	test
209	PT147	Cohort 3	ITP	2022-01	ND_persistent	N_CS	2	0	R	0	69	China: Beijing, Dongcheng	116.42 E, 39.91 N	1	5.31	124	4	1	2	1	0	0	0	0	0	0	0	BJ05	test
210	PT148	Cohort 3	ITP	2022-01	ND_persistent	N_CS	2	0	R	0	38	China: Beijing, Dongcheng	116.42 E, 39.91 N	1	5.47	129	4	1	3	2	0	0	0	0	0	0	0	BJ06	test
211	PT149	Cohort 3	ITP	2021-11	ND_persistent	N_CS	1	0	R	0	37	China: Beijing, Haidian	116.36 E, 39.98 N	2	3.98	112	10	1	1	1	0	0	0	0	0	0	0	BJ07	test
212	PT150	Cohort 3	ITP	2021-11	ND_persistent	N_CS	N/A	0	N/A	0	51	China: Beijing, Haidian	116.36 E, 39.98 N	1	5.58	132	4	1	1	1	0	0	0	0	0	0	0	BJ08	NA
213	PT151	Cohort 3	ITP	2021-12	ND_persistent	N_CS	3	0	R	0	76	China: Beijing, Haidian	116.36 E, 39.98 N	1	4.74	135	1	1	5	2	0	0	0	0	0	0	0	BJ09	test
214	PT152	Cohort 3	ITP	2021-12	ND_persistent	N_CS	3	0	R	0	20	China: Beijing, Tongzhou	116.66 E, 39.90 N	1	4.8	101	3	1	5	2	0	0	0	0	0	0	0	BJ10	test
215	PT153	Cohort 3	ITP	2022-01	ND_persistent	N_CS	3	0	R	0	28	China: Beijing, Tongzhou	116.66 E, 39.90 N	0.5	4.77	118	10	1	3	2	0	0	0	0	0	0	0	BJ11	test
216	PT154	Cohort 3	ITP	2021-11	ND_persistent	N_CS	2	0	R	0	67	China: Xuzhou, Quanshan	117.18 E, 34.26 N	1	7.9	129	33	1	2	1	0	0	0	0	0	0	0	CN01	test
217	PT155	Cohort 3	ITP	2021-12	chronic	Y_CS	N/A	1	N/A	0	54	China: Hefei, Baohe	117.29 E, 31.86 N	21	6.45	129	16	1	1	1	1	0	0	0	0	0	0	CN02	NA
218	PT156	Cohort 3	ITP	2021-12	chronic	Y_CS	N/A	1	N/A	1	54	China: Hefei, Baohe	117.29 E, 31.86 N	22	6.46	130	17	1	1	1	1	0	0	0	0	0	0	CN03	NA
219	PT157	Cohort 3	ITP	2021-10	chronic	Y_CS	2	0	R	0	57	China: Guangzhou, Haizhu	113.27 E, 23.08 N	240	7.02	153	28	1	1	1	1	1	1	0	1	0	0	CN04	test
220	PT158	Cohort 3	ITP	2021-12	ND_persistent	Y_CS	1	0	R	0	16	China: Guangzhou, Haizhu	113.27 E, 23.08 N	12	5.56	110	62	1	5	2	1	0	0	0	0	0	0	CN05	test
221	PT159	Cohort 3	ITP	2021-10	ND_persistent	N_CS	1	0	R	1	66	China: Changchun, Chaoyang	125.31 E, 43.88 N	1	8.85	117	52	1	2	1	0	0	0	0	0	0	0	CN06	test
222	PT160	Cohort 3	ITP	2021-10	ND_persistent	N_CS	3	0	R	0	70	China: Changchun, Chaoyang	125.31 E, 43.88 N	1	2.86	113	1	1	6	2	0	0	0	0	0	0	0	CN07	test
223	PT161	Cohort 3	ITP	2021-10	chronic	Y_CS	2	1	N/A	1	56	China: Changchun, Chaoyang	125.31 E, 43.88 N	25	6.35	129	14	1	1	1	1	0	0	0	0	0	0	CN08	NA
224	PT162	Cohort 3	ITP	2021-11	ND_persistent	N_CS	3	0	R	0	58	China: Changchun, Chaoyang	125.31 E, 43.88 N	1	4.81	115	1	1	2	1	0	0	0	0	0	0	0	CN09	test
225	PT163	Cohort 3	ITP	2021-11	ND_persistent	N_CS	N/A	0	N/A	0	49	China: Changchun, Chaoyang	125.31 E, 43.88 N	1	5.98	144	17	1	1	1	0	0	0	0	0	0	0	CN10	NA
226	PT164	Cohort 3	ITP	2021-11	ND_persistent	N_CS	1	0	N/A	0	58	China: Changchun, Chaoyang	125.31 E, 43.88 N	2	16.52	171	47	1	2	1	0	0	0	0	0	0	0	CN11	NA
227	PT165	Cohort 3	ITP	2021-11	ND_persistent	N_CS	N/A	0	N/A	0	63	China: Changchun, Chaoyang	125.31 E, 43.88 N	1	12.69	132	4	1	1	1	0	0	0	0	0	0	0	CN12	NA
228	PT166	Cohort 3	ITP	2021-11	ND_persistent	N_CS	N/A	0	N/A	0	64	China: Changchun, Chaoyang	125.31 E, 43.88 N	2	6.41	138	1	1	2	1	0	0	0	0	0	0	0	CN13	NA
229	PT167	Cohort 3	ITP	2021-11	ND_persistent	N_CS	2	0	R	0	40	China: Changchun, Chaoyang	125.31 E, 43.88 N	0.5	10.14	144	4	1	1	1	0	0	0	0	0	0	0	CN14	test
230	PT168	Cohort 3	ITP	2021-12	ND_persistent	N_CS	2	0	R	1	37	China: Changchun, Chaoyang	125.31 E, 43.88 N	1	9.48	160	2	1	1	1	0	0	0	0	0	0	0	CN15	test
231	PT169	Cohort 3	ITP	2021-12	chronic	Y_CS	2	1	N/A	1	57	China: Changchun, Chaoyang	125.31 E, 43.88 N	34	6.72	129	15	1	1	1	1	0	0	0	0	0	0	CN16	NA
232	PT170	Cohort 3	ITP	2021-12	ND_persistent	N_CS	N/A	0	N/A	1	70	China: Changchun, Chaoyang	125.31 E, 43.88 N	1	3.76	133	20	0	1	0	0	0	0	0	0	0	0	CN17	NA
233	PT171	Cohort 3	ITP	2022-01	chronic	Y_CS	2	0	R	0	48	China: Changchun, Chaoyang	125.31 E, 43.88 N	15	3.76	133	1	1	1	1	1	0	0	0	0	0	0	CN18	test
234	PT172	Cohort 3	ITP	2021-10	ND_persistent	Y_CS	2	0	R	0	53	China: Nanchang, Donghu	115.91 E, 28.69 N	6	9.06	131	2	1	1	1	1	0	0	0	0	0	0	CN19	test
235	PT173	Cohort 3	ITP	2021-11	ND_persistent	N_CS	2	0	R	1	54	China: Nanchang, Donghu	115.91 E, 28.69 N	1	7.36	110	14	1	5	2	0	0	0	0	0	0	0	CN20	test
236	PT174	Cohort 3	ITP	2021-12	chronic	Y_CS	N/A	1	N/A	1	54	China: Nanchang, Donghu	115.91 E, 28.69 N	21	6.46	130	16	1	1	1	1	0	0	0	0	0	0	CN21	NA
237	PT175	Cohort 3	ITP	2022-01	ND_persistent	N_CS	2	0	R	1	30	China: Nanchang, Donghu	115.91 E, 28.69 N	1	8.21	121	10	1	1	1	0	0	0	0	0	0	0	CN22	test
238	PT176	Cohort 3	ITP	2021-10	ND_persistent	N_CS	3	0	R	0	76	China: Nanchang, Donghu	115.90 E, 28.68 N	5	6.15	125	30	1	5	2	0	0	0	0	0	0	0	CN23	test
239	PT177	Cohort 3	ITP	2021-11	chronic	Y_CS	3	0	R	0	45	China: Nanchang, Donghu	115.90 E, 28.68 N	24	6.15	126	2	1	2	1	1	0	0	0	0	0	0	CN24	test
240	PT178	Cohort 3	ITP	2021-11	ND_persistent	N_CS	2	0	R	1	34	China: Nanchang, Donghu	115.90 E, 28.68 N	1	9.79	158	1	1	2	1	0	0	0	0	0	0	0	CN25	test
241	PT179	Cohort 3	ITP	2021-11	ND_persistent	N_CS	3	0	R	1	60	China: Nanchang, Donghu	115.90 E, 28.68 N	1	9.27	145	10	1	1	1	0	0	0	0	0	0	0	CN26	test
242	PT180	Cohort 3	ITP	2021-12	ND_persistent	N_CS	3	0	NR	1	69	China: Nanchang, Donghu	115.90 E, 28.68 N	1	2.25	99	5	1	6	2	0	0	0	0	0	0	0	CN27	test
243	PT181	Cohort 3	ITP	2021-12	chronic	Y_CS	N/A	1	N/A	0	54	China: Nanchang, Donghu	115.90 E, 28.68 N	21	6.46	130	16	1	1	1	1	0	0	0	0	0	0	CN28	NA
244	PT182	Cohort 3	ITP	2021-12	ND_persistent	N_CS	3	0	R	0	54	China: Nanchang, Donghu	115.90 E, 28.68 N	3	7.53	114	12	1	1	1	0	0	0	0	0	0	0	CN29	test
245	PT183	Cohort 3	ITP	2021-12	ND_persistent	Y_CS	3	0	R	0	50	China: Huhehaote, Huimin	111.66 E, 40.82 N	6	7.05	132	18	1	1	1	1	0	0	0	0	0	0	CN31	test
246	PT184	Cohort 3	ITP	2021-11	chronic	Y_CS	1	0	R	0	53	China: Jinan, Shizhong	116.99 E, 36.66 N	44	7.02	128	26	1	1	1	1	0	1	0	1	0	0	CN32	test
247	PT185	Cohort 3	ITP	2021-10	chronic	Y_CS	1	0	R	0	28	China: Shanghai, Xuhui	121.46 E, 31.20 N	20	6.79	94	20	1	1	1	1	0	0	0	0	0	0	CN33	test
248	PT186	Cohort 3	ITP	2021-11	ND_persistent	Y_CS	N/A	0	N/A	0	61	China: Shanghai, Xuhui	121.46 E, 31.20 N	6	11.97	132	69	1	2	1	1	0	0	0	0	0	0	CN34	NA
249	PT187	Cohort 3	ITP	2021-10	ND_persistent	N_CS	1	0	R	1	31	China: Shenzhen, Futian	114.05 E, 22.56 N	1	9.07	158	29	1	1	1	0	0	0	0	0	0	0	CN35	test
250	PT188	Cohort 3	ITP	2021-10	ND_persistent	N_CS	1	0	R	0	27	China: Shenzhen, Futian	114.05 E, 22.56 N	3	5.98	109	13	1	1	1	0	0	0	0	0	0	0	CN36	test
251	PT189	Cohort 3	ITP	2021-10	ND_persistent	N_CS	1	0	R	0	31	China: Shenzhen, Futian	114.05 E, 22.56 N	1	7.85	136	10	1	1	1	0	0	0	0	0	0	0	CN37	test
252	PT190	Cohort 3	ITP	2021-12	ND_persistent	N_CS	1	0	R	1	25	China: Shenzhen, Futian	114.05 E, 22.56 N	1	5.23	144	6	1	2	1	0	0	0	0	0	0	0	CN38	test
253	PT191	Cohort 3	ITP	2021-12	ND_persistent	N_CS	2	0	R	0	39	China: Shenzhen, Futian	114.05 E, 22.56 N	1	3.91	107	10	1	1	1	0	0	0	0	0	0	0	CN39	test
254	PT192	Cohort 3	ITP	2021-12	ND_persistent	N_CS	2	0	R	0	16	China: Shenzhen, Futian	114.05 E, 22.56 N	1	5.16	113	2	1	1	1	0	0	0	0	0	0	0	CN40	test
255	PT193	Cohort 3	ITP	2021-11	ND_persistent	N_CS	2	0	NR	1	25	China: Shenyang, Heping	123.43 E, 41.77 N	1	4.23	98	36	1	5	2	0	0	0	0	0	0	0	CN41	test
256	PT194	Cohort 3	ITP	2021-11	ND_persistent	N_CS	3	0	R	0	57	China: Shenyang, Heping	123.43 E, 41.77 N	1	4.8	119	1	1	1	1	0	0	0	0	0	0	0	CN42	test
257	PT195	Cohort 3	ITP	2021-12	ND_persistent	Y_CS	3	0	R	0	65	China: Shenyang, Heping	123.43 E, 41.77 N	7	9.92	110	26	1	2	1	1	0	0	0	0	0	0	CN44	test
258	PT196	Cohort 3	ITP	2022-01	chronic	Y_CS	3	0	NR	0	32	China: Shenyang, Heping	123.43 E, 41.77 N	48	10.71	144	10	1	3	2	1	0	1	1	0	1	0	CN45	test
259	PT197	Cohort 3	ITP	2022-01	ND_persistent	N_CS	2	0	R	0	32	China: Shenyang, Heping	123.43 E, 41.77 N	1	6.32	122	4	1	3	2	0	0	0	0	0	0	0	CN46	test
260	PT198	Cohort 3	ITP	2021-10	ND_persistent	N_CS	N/A	0	N/A	0	55	China: Shijiazhuang, Xinhua	114.48 E, 38.06 N	1	4.01	112	4	1	1	1	0	0	0	0	0	0	0	CN47	NA
261	PT199	Cohort 3	ITP	2021-12	chronic	Y_CS	2	0	R	0	60	China: Shijiazhuang, Xinhua	114.48 E, 38.06 N	13	6.2	129	17	1	1	1	1	0	0	0	0	0	0	CN48	test
262	PT200	Cohort 3	ITP	2021-12	ND_persistent	N_CS	2	0	R	0	50	China: Shijiazhuang, Xinhua	114.48 E, 38.06 N	3	10.9	125	9	1	1	1	0	0	0	0	0	0	0	CN49	test
263	PT201	Cohort 3	ITP	2021-11	chronic	Y_CS	N/A	1	N/A	0	54	China: Zhengzhou, Erqi	113.65 E, 34.75 N	21	6.46	130	16	1	1	1	1	0	0	0	0	0	0	CN50	NA
264	PT202	Cohort 3	ITP	2021-11	chronic	Y_CS	N/A	1	N/A	0	54	China: Zhengzhou, Erqi	113.65 E, 34.75 N	21	6.46	130	16	1	1	1	1	0	0	0	0	0	0	CN51	NA
265	PT203	Cohort 3	ITP	2021-11	ND_persistent	N_CS	1	0	R	0	45	China: Zhengzhou, Erqi	113.65 E, 34.75 N	1	3.8	133	17	1	2	1	0	0	0	0	0	0	0	CN52	test
266	PT204	Cohort 3	ITP	2021-12	chronic	Y_CS	3	1	N/A	1	54	China: Zhengzhou, Erqi	113.65 E, 34.75 N	21	6.46	130	16	1	1	1	1	0	0	0	0	0	0	CN53	NA
267	PT205	Cohort 3	ITP	2021-12	chronic	Y_CS	2	0	NR	0	50	China: Beijing, Changping	116.42 E, 40.07 N	108	4.99	95	12	1	1	1	1	0	0	0	0	0	0	CN54	test
268	PT206	Cohort 3	ITP	2021-11	chronic	Y_CS	1	0	R	0	40	China: Chongqing, Wanzhou	108.39 E, 30.81 N	20	8.3	124	17	1	2	1	1	0	0	0	0	0	0	CN55	test
269	PT207	Cohort 3	ITP	2021-11	chronic	Y_CS	1	0	NR	0	74	China: Chongqing, Wanzhou	108.39 E, 30.81 N	20	3.96	109	26	1	2	2	1	0	0	0	0	0	0	CN56	test
270	PT208	Cohort 3	ITP	2021-11	chronic	Y_CS	1	0	NR	1	47	China: Chongqing, Wanzhou	108.39 E, 30.81 N	24	15.12	95	56	1	5	2	1	0	1	0	0	0	0	CN57	test
271	PT209	Cohort 3	ITP	2021-11	chronic	Y_CS	1	0	R	1	57	China: Chongqing, Wanzhou	108.39 E, 30.81 N	20	8.34	153	1	1	2	2	1	0	0	0	0	0	0	CN58	test
272	PT210	Cohort 3	ITP	2021-11	chronic	Y_CS	1	0	R	1	40	China: Chongqing, Wanzhou	108.39 E, 30.81 N	36	4.88	139	40	0	0	0	1	1	1	0	1	0	0	CN59	test
273	PT211	Cohort 3	ITP	2021-12	chronic	Y_CS	1	0	R	0	40	China: Chongqing, Wanzhou	108.39 E, 30.81 N	19	6.05	89	2	0	0	0	1	0	0	0	0	0	0	CN60	test
274	PT212	Cohort 3	ITP	2021-12	chronic	Y_CS	1	0	R	0	48	China: Chongqing, Wanzhou	108.39 E, 30.81 N	19	6.79	146	17	1	1	1	1	1	1	0	1	0	0	CN61	test
275	PT213	Cohort 2	MDS	2021-06						1	66	China: Beijing, Xicheng	116.36 E, 39.94 N															PT17
276	PT214	Cohort 3	APL	2021-12						0	55	China: Huhehaote, Huimin	111.66 E, 40.82 N															CN30
277	PT215	Cohort 3	SLE	2021-11						0	60	China: Yinchuan, Xingqing	106.17 E, 38.28 N															CN43

## Sheet: Table S2
Table S2. Summary of the 274 samples included in the study by ITP and HC groups
	HC(n = 62)	ITP(n = 212)	P-value
Demographics
Age (years), median [IQR]	38.0 (29.0, 51.0)	48.0 (32.0, 58.0)	0.005 a
Sex (male/female), n	34/28	70/142	0.002 b
Clinical
Duration (months), median [IQR]	/	12[2.0, 48.0]	/
Type of ITP, n (%)			/
Newly diagnosed/persistent	/	108(50.943)
Chronic	/	104(49.057)
Bleeding symptoms, n (%)	/	134(63.208)	/
WHO bleeding scale, n (%)			/
Grade 0	/	78(36.792)
Grade 1	/	105(49.528)
Grade 2	/	28(13.208)
Grade 4	/	1(0.472)
Laboratory test
WBC (×10^9/L), median [IQR]	6.120 (4.520, 6.620)	6.500 (5.270, 8.230)	0.005 a
HB (g/L), median [IQR]	130.9 (126.0, 142.0)	132.0 (124.0, 145.0)	0.833 a
PLT (×10^9/L), median [IQR]	289.0 (208.0, 310.0)	25.0 (9.0, 45.0)	<0.001 a
Medication and intervention history
Corticosteroid, n (%)	/	115(54.245)	/
IVIG, n (%)	/	10(4.717)	/
rhTPO / TPO-RAs, n (%)	/	22(10.377)	/
Rituximab, n (%)	/	3(1.415)	/
Cyclosporine A, n (%)	/	15(7.075)	/
Danazol, n (%)	/	44(20.755)	/
Mycophenolate mofetil, n (%)	/	16(7.547)	/
Abbreviations: HC, healthy controls; ITP, immune thrombocytopenia; PSM, propensity score match; WHO, World Health Organization; WBC, white blood cells; HB, hemoglobin; PLT, platelet; IVIG, intravenous immunoglobulin; rhTPO, recombinant human thrombopoietin; TPO-RA, thrombopoietin receptor agonists (e.g., Eltrombopag, Herombopag, Avatrombopag, etc.); IQR, interquartile range. a Calculated using th…

## Sheet: Table S3
Table S3. Significance and importance results of clinical indices from CCA (n=274)
	Gender	Age	WBC	HB	PLT	Longitude	Latitude
P value	0.287	0.007	1	0.14	0.385	1	1
Importance	0.0273	0.0622	0.004	0.0354	0.0256	0.0019	0.0104

## Sheet: Table S4
Table S4. Significant associations between gut microbial taxa and clinical variables at the species level analyzed by MaAsLin (n=274)
feature	metadata	value	coef	stderr	N	N.not.0	pval	qval
Ruminococcus.gnavus	longitude	longitude	-0.725917	0.15310913917442	274	274	3.4609729957387e-06	0.00265802726072732
Faecalibacterium.sp..CAG.82	HB	HB	-0.784256	0.175215335548431	274	271	1.12751029305945e-05	0.00432963952534828
Lactobacillus.salivarius	HB	HB	-0.766475	0.189998628820824	274	274	7.16057928877264e-05	0.0154959090237127
Lactobacillus.mucosae	age	age	1.24971328446771	0.312100801815618	274	233	8.07078594985034e-05	0.0154959090237127
Clostridiales.bacterium.42_27	HB	HB	-0.410358	0.105834377364889	274	274	0.000133006865613815	0.020429854558282
uncultured.crAssphage	longitude	longitude	1.9193982491383	0.511599243661592	274	234	0.000215406410998918	0.0275720206078615
Clostridium.sp..CAG.138	HB	HB	-0.799465	0.216830326560749	274	273	0.000274786443761338	0.0298234009309477
Subdoligranulum.sp..60_17	HB	HB	-0.754248	0.206411772039475	274	271	0.000310660426364039	0.0298234009309477
Alistipes.finegoldii	longitude	longitude	0.822885203202746	0.229040395154602	274	271	0.000389465667727762	0.0332344036461023
Bacteroides.plebeius.CAG.211	longitude	longitude	0.894616506589473	0.257681869384608	274	273	0.000602840845744297	0.033416140262192
Lactobacillus.mucosae	HB	HB	-1.10587	0.317856316545434	274	233	0.000587208302466511	0.033416140262192
Bilophila.wadsworthia	longitude	longitude	1.00332802276725	0.289167724200794	274	262	0.000607317402201837	0.033416140262192
Azospirillum.sp..51_20	PLT	PLT	1.24622753032756	0.359260984408667	274	172	0.000609148390196208	0.033416140262192
Firmicutes.bacterium.CAG.102	PLT	PLT	0.713518648517645	0.205438660412804	274	273	0.000599926380315312	0.033416140262192
Collinsella.aerofaciens	HB	HB	-0.770589	0.228323242355708	274	272	0.000847819780255313	0.043408372749072
Clostridium.clostridioforme	PLT	PLT	-0.26248	0.0783682003716494	274	274	0.000926916749807022	0.0444920039907371
Phascolarctobacterium.sp..CAG.207	latitud	latitud	-1.02066	0.306904913879873	274	273	0.00100578650161869	0.0454378843084206
Dorea.longicatena	PLT	PLT	-0.303305	0.0918945874316728	274	274	0.00109623705598411	0.0467727810553219
Bifidobacterium.longum	PLT	PLT	-0.683093	0.208103433283888	274	274	0.00116617693509016	0.0471380992710128
Ruminococcus.sp..CAG.177	HB	HB	-0.858232	0.265342912967514	274	270	0.00137232767172962	0.0526973825944175
Faecalibacterium.prausnitzii	HB	HB	-0.398933	0.126019895315532	274	274	0.00172679905512309	0.0604595068468356
Tyzzerella.nexilis	longitude	longitude	-0.281899	0.0890750101940384	274	274	0.00173191295654998	0.0604595068468356
Clostridioides.difficile	PLT	PLT	-0.208054	0.06697060677365	274	274	0.00209630706805933	0.0699984273160681
uncultured.Faecalibacterium.sp.	HB	HB	-0.417484	0.135484369520872	274	274	0.00227557516651319	0.0728184053284221
Lactobacillus.salivarius	WBC	WBC	0.576240223168929	0.19004076988153	274	274	0.00266666341397433	0.0819199000772913
Clostridium.bolteae	longitude	longitude	-0.359419	0.120027760028741	274	274	0.0030072434595639	0.0888293452671182
Bacteroides.massiliensis	longitude	longitude	0.500450774376951	0.168080097752221	274	273	0.00317344888090857	0.0888543153019491
Azospirillum.sp..51_20	longitude	longitude	1.20397867859311	0.405254104791242	274	172	0.00323948024538356	0.0888543153019491
Clostridium.clostridioforme	longitude	longitude	-0.261357	0.0884010128124207	274	274	0.00338982357575621	0.0897718795234748
Hungatella.hathewayi	longitude	longitude	-0.266278	0.0913678409961466	274	274	0.00386639647329295	0.0943849221886522
Eubacterium.sp..CAG.251	latitud	latitud	-0.944832	0.324811614539648	274	266	0.00393270509119384	0.0943849221886522
Alistipes.obesi	longitude	longitude	0.85656142399529	0.293310663359846	274	269	0.00379530314390001	0.0943849221886522
Bacteroides.coprocola	longitude	longitude	0.483472130110768	0.172679204847705	274	273	0.0054862640589639	0.0964246535498501
Ruminococcus.gnavus	PLT	PLT	-0.383412	0.135732468620154	274	274	0.00508847584582938	0.0964246535498501
Lactobacillus.salivarius	longitude	longitude	-0.621802	0.218000916863116	274	274	0.00468002553507261	0.0964246535498501
Ruminococcus.torques	PLT	PLT	-0.260531	0.090371858011466	274	274	0.00426122792790985	0.0964246535498501
Fusobacterium.mortiferum	longitude	longitude	-0.854544	0.301003717388648	274	255	0.00487365197698989	0.0964246535498501
Romboutsia.timonensis	longitude	longitude	-0.732889	0.260563133724913	274	273	0.00527736451229078	0.0964246535498501
Proteobacteria.bacterium.CAG.139	longitude	longitude	1.08830758206989	0.38031072400898	274	248	0.00454837754572228	0.0964246535498501
Eubacterium.sp..CAG.248	PLT	PLT	0.572802625330193	0.201852946812949	274	272	0.0048923270830316	0.0964246535498501
Blautia.sp..KLE.1732	PLT	PLT	-0.285539	0.101677389336739	274	274	0.00534840509046288	0.0964246535498501
Oscillibacter.sp..ER4	HB	HB	-0.48302	0.168533946078458	274	274	0.00448772178094957	0.0964246535498501
Clostridiales.bacterium.52_15	HB	HB	-0.312428	0.110265877115962	274	274	0.00495686219413234	0.0964246535498501
Odoribacter.splanchnicus	PLT	PLT	0.34903146049707	0.124764203825564	274	274	0.00552432910962683	0.0964246535498501

## Sheet: Table S5
Table S5. PERMANOVA on Bray‒Curtis distance among patients with ITP regarding disease duration on order level
	Df	SumOfSqs	R2(Effect_size)	F	Pr(>F)(adonis_P)
groups	2	0.68915	0.0439906	6.235	0.001
Residual	271	14.9767	0.956009
Total	273	15.6659	1

## Sheet: Table S6
Table S6. Comparison of alpha diversities among patients with ITP regarding disease duration on order level
Object	.y.	group1	group2	n1	n2	statistic	p	p.adj	p.adj.signif	p.signif	y.position	groups	x	xmin	xmax
chao1	Value	HC	ND_persistent	62	108	4195.5	0.006	0.018	*	**	161.216	HC, ND_persistent	1	0.733333	1
chao1	Value	HC	chronic	62	104	3782	0.063	0.189	ns	ns	163.79	HC, chronic	1	0.733333	1.26667
chao1	Value	ND_persistent	chronic	108	104	5008.5	0.174	0.522	ns	ns	166.364	ND_persistent, chronic	1	1	1.26667
dominance	Value	HC	ND_persistent	62	108	2318.5	0.000864	0.002592	**	***	0.82992	HC, ND_persistent	1	0.733333	1
dominance	Value	HC	chronic	62	104	2130	0.000262	0.000786	***	***	0.8418	HC, chronic	1	0.733333	1.26667
dominance	Value	ND_persistent	chronic	108	104	5526.5	0.842	1	ns	ns	0.85368	ND_persistent, chronic	1	1	1.26667
shannon	Value	HC	ND_persistent	62	108	2110	6.17e-05	0.0001851	***	****	0.87556	HC, ND_persistent	1	0.733333	1
shannon	Value	HC	chronic	62	104	1996.5	4.2e-05	0.000126	***	****	0.8959	HC, chronic	1	0.733333	1.26667
shannon	Value	ND_persistent	chronic	108	104	5682	0.883	1	ns	ns	0.91624	ND_persistent, chronic	1	1	1.26667
chao1	Value	HC	ND_persistent	62	108	4195.5	0.006	0.018	*	**	161.216	HC, ND_persistent	1	0.733333	1
chao1	Value	HC	chronic	62	104	3782	0.063	0.189	ns	ns	163.79	HC, chronic	1	0.733333	1.26667
chao1	Value	ND_persistent	chronic	108	104	5008.5	0.174	0.522	ns	ns	166.364	ND_persistent, chronic	1	1	1.26667
dominance	Value	HC	ND_persistent	62	108	2318.5	0.000864	0.002592	**	***	0.82992	HC, ND_persistent	1	0.733333	1
dominance	Value	HC	chronic	62	104	2130	0.000262	0.000786	***	***	0.8418	HC, chronic	1	0.733333	1.26667
dominance	Value	ND_persistent	chronic	108	104	5526.5	0.842	1	ns	ns	0.85368	ND_persistent, chronic	1	1	1.26667
shannon	Value	HC	ND_persistent	62	108	2110	6.17e-05	0.0001851	***	****	0.87556	HC, ND_persistent	1	0.733333	1
shannon	Value	HC	chronic	62	104	1996.5	4.2e-05	0.000126	***	****	0.8959	HC, chronic	1	0.733333	1.26667
shannon	Value	ND_persistent	chronic	108	104	5682	0.883	1	ns	ns	0.91624	ND_persistent, chronic	1	1	1.26667
chao1	Value	HC	ND_persistent	62	108	4195.5	0.006	0.018	*	**	161.216	HC, ND_persistent	1	0.733333	1
chao1	Value	HC	chronic	62	104	3782	0.063	0.189	ns	ns	163.79	HC, chronic	1	0.733333	1.26667
chao1	Value	ND_persistent	chronic	108	104	5008.5	0.174	0.522	ns	ns	166.364	ND_persistent, chronic	1	1	1.26667
dominance	Value	HC	ND_persistent	62	108	2318.5	0.000864	0.002592	**	***	0.82992	HC, ND_persistent	1	0.733333	1
dominance	Value	HC	chronic	62	104	2130	0.000262	0.000786	***	***	0.8418	HC, chronic	1	0.733333	1.26667
dominance	Value	ND_persistent	chronic	108	104	5526.5	0.842	1	ns	ns	0.85368	ND_persistent, chronic	1	1	1.26667
shannon	Value	HC	ND_persistent	62	108	2110	6.17e-05	0.0001851	***	****	0.87556	HC, ND_persistent	1	0.733333	1
shannon	Value	HC	chronic	62	104	1996.5	4.2e-05	0.000126	***	****	0.8959	HC, chronic	1	0.733333	1.26667
shannon	Value	ND_persistent	chronic	108	104	5682	0.883	1	ns	ns	0.91624	ND_persistent, chronic	1	1	1.26667

## Sheet: Table S7
Table S7. PERMANOVA on Bray‒Curtis distance among CS subgroups of patients with ITP on order level
	Df	SumOfSqs	R2(Effect_size)	F	Pr(>F)(adonis_P)
groups	2	0.643476	0.0410751	5.80407	0.002
Residual	271	15.0224	0.958925
Total	273	15.6659	1

## Sheet: Table S8
Table S8. Comparison of alpha diversities among CS subgroups of patients with ITP on order level
Object	.y.	group1	group2	n1	n2	statistic	p	p.adj	p.adj.signif	p.signif	y.position	groups	x	xmin	xmax
chao1	Value	HC	ND_persistent	62	108	4195.5	0.006	0.018	*	**	161.216	HC, ND_persistent	1	0.733333	1
chao1	Value	HC	chronic	62	104	3782	0.063	0.189	ns	ns	163.79	HC, chronic	1	0.733333	1.26667
chao1	Value	ND_persistent	chronic	108	104	5008.5	0.174	0.522	ns	ns	166.364	ND_persistent, chronic	1	1	1.26667
dominance	Value	HC	ND_persistent	62	108	2318.5	0.000864	0.002592	**	***	0.82992	HC, ND_persistent	1	0.733333	1
dominance	Value	HC	chronic	62	104	2130	0.000262	0.000786	***	***	0.8418	HC, chronic	1	0.733333	1.26667
dominance	Value	ND_persistent	chronic	108	104	5526.5	0.842	1	ns	ns	0.85368	ND_persistent, chronic	1	1	1.26667
shannon	Value	HC	ND_persistent	62	108	2110	6.17e-05	0.0001851	***	****	0.87556	HC, ND_persistent	1	0.733333	1
shannon	Value	HC	chronic	62	104	1996.5	4.2e-05	0.000126	***	****	0.8959	HC, chronic	1	0.733333	1.26667
shannon	Value	ND_persistent	chronic	108	104	5682	0.883	1	ns	ns	0.91624	ND_persistent, chronic	1	1	1.26667
chao1	Value	HC	ND_persistent	62	108	4195.5	0.006	0.018	*	**	161.216	HC, ND_persistent	1	0.733333	1
chao1	Value	HC	chronic	62	104	3782	0.063	0.189	ns	ns	163.79	HC, chronic	1	0.733333	1.26667
chao1	Value	ND_persistent	chronic	108	104	5008.5	0.174	0.522	ns	ns	166.364	ND_persistent, chronic	1	1	1.26667
dominance	Value	HC	ND_persistent	62	108	2318.5	0.000864	0.002592	**	***	0.82992	HC, ND_persistent	1	0.733333	1
dominance	Value	HC	chronic	62	104	2130	0.000262	0.000786	***	***	0.8418	HC, chronic	1	0.733333	1.26667
dominance	Value	ND_persistent	chronic	108	104	5526.5	0.842	1	ns	ns	0.85368	ND_persistent, chronic	1	1	1.26667
shannon	Value	HC	ND_persistent	62	108	2110	6.17e-05	0.0001851	***	****	0.87556	HC, ND_persistent	1	0.733333	1
shannon	Value	HC	chronic	62	104	1996.5	4.2e-05	0.000126	***	****	0.8959	HC, chronic	1	0.733333	1.26667
shannon	Value	ND_persistent	chronic	108	104	5682	0.883	1	ns	ns	0.91624	ND_persistent, chronic	1	1	1.26667
chao1	Value	HC	ND_persistent	62	108	4195.5	0.006	0.018	*	**	161.216	HC, ND_persistent	1	0.733333	1
chao1	Value	HC	chronic	62	104	3782	0.063	0.189	ns	ns	163.79	HC, chronic	1	0.733333	1.26667
chao1	Value	ND_persistent	chronic	108	104	5008.5	0.174	0.522	ns	ns	166.364	ND_persistent, chronic	1	1	1.26667
dominance	Value	HC	ND_persistent	62	108	2318.5	0.000864	0.002592	**	***	0.82992	HC, ND_persistent	1	0.733333	1
dominance	Value	HC	chronic	62	104	2130	0.000262	0.000786	***	***	0.8418	HC, chronic	1	0.733333	1.26667
dominance	Value	ND_persistent	chronic	108	104	5526.5	0.842	1	ns	ns	0.85368	ND_persistent, chronic	1	1	1.26667
shannon	Value	HC	ND_persistent	62	108	2110	6.17e-05	0.0001851	***	****	0.87556	HC, ND_persistent	1	0.733333	1
shannon	Value	HC	chronic	62	104	1996.5	4.2e-05	0.000126	***	****	0.8959	HC, chronic	1	0.733333	1.26667
shannon	Value	ND_persistent	chronic	108	104	5682	0.883	1	ns	ns	0.91624	ND_persistent, chronic	1	1	1.26667

## Sheet: Table S9
Table S9. Significant associations between gut microbial taxa and ITP subgroups at the species level analyzed by MaAsLin (n=274)
feature	metadata	value	coef	stderr	N	N.not.0	pval	qval
Firmicutes.bacterium.CAG.102	acute_group	ND	-2.78964	0.537351226657999	274	273	4.12887935213952e-07	0.000264248278536929
Azospirillum.sp..51_20	acute_group	ND	-4.34519	0.984138891716265	274	172	1.46474712935271e-05	0.00468719081392867
Alistipes.putredinis	acute_group	ND	-2.14171	0.564136466361319	274	273	0.000181578584734474	0.0336999348133999
Fusobacterium.mortiferum	gender	1	1.94253814540593	0.521874352090628	274	255	0.000240645534291791	0.0336999348133999
Eubacterium.sp..CAG.248	acute_group	ND	-1.97409	0.540938830440219	274	272	0.000315936888875624	0.0336999348133999
Oscillibacter.sp..57_20	acute_group	ND	-2.29106	0.620247966664859	274	271	0.000267778133053798	0.0336999348133999
uncultured.crAssphage	acute_group	ND	-4.27445	1.23452775341885	274	234	0.000622934718067852	0.0398678219563425
Ruminococcus.gnavus	acute_group	ND	1.35117071949081	0.384836215992284	274	274	0.000523558723262563	0.0398678219563425
Lactobacillus.mucosae	age	age	1.11578646499574	0.321004319032037	274	233	0.000593685341957916	0.0398678219563425
Clostridium.clostridioforme	acute_group	ND	0.755170133930923	0.216753207154433	274	274	0.000576794486669463	0.0398678219563425
Lactobacillus.salivarius	acute_group	ND	1.87016931102713	0.544800784765861	274	274	0.000691967966671152	0.0402599544245034
Bacteroides.uniformis	acute_group	ND	-1.2557	0.380513149642818	274	274	0.0010978295565903	0.0501864940155566
Clostridium.sp..CAG.127	acute_group	ND	-2.02722	0.610652644150086	274	274	0.00102595736118127	0.0501864940155566
Eubacterium.sp..CAG.251	acute_group	ND	-2.59425	0.784940523920573	274	266	0.00107917228936854	0.0501864940155566
Firmicutes.bacterium.CAG.103	acute_group	ND	-2.31279	0.723951900367638	274	272	0.00156727074463793	0.0668702184378851
Dialister.sp..CAG.357	acute_group	ND	-2.68754	0.84990315510245	274	256	0.00174598434904659	0.0672695739564878
Fusobacterium.mortiferum	acute_group	ND	2.23652883843943	0.708843605408437	274	255	0.00178684805821921	0.0672695739564878
Roseburia.inulinivorans	acute_group	ND	-1.11724	0.359920093707352	274	274	0.00211280059329354	0.0751217988726593
uncultured.Clostridium.sp.	gender	1	-0.481755	0.157670740812204	274	274	0.00247390776166776	0.0776101492935079
Eubacterium.sp..CAG.252	acute_group	ND	-1.5712	0.518216423554826	274	273	0.00266784888196433	0.0776101492935079
Firmicutes.bacterium.CAG.227	acute_group	ND	-1.3886	0.454005965050049	274	274	0.00244937607858941	0.0776101492935079
Bacteroides.intestinalis	acute_group	Chronic	-1.72136	0.56714529745828	274	273	0.00264071318312707	0.0776101492935079
Lachnospira.pectinoschiza	acute_group	ND	-1.1049	0.372909202010976	274	274	0.00332113980570002	0.0924143250281745
Eubacterium.eligens	gender	1	-0.82795	0.284511727427109	274	274	0.00391682011220022	0.0964140335310823
Dorea.longicatena	acute_group	Chronic	1.06708970299953	0.366155582341443	274	274	0.00386571751589635	0.0964140335310823
Romboutsia.timonensis	age	age	-0.661968	0.225726926596772	274	273	0.00365177327596257	0.0964140335310823
Bacteroides.fragilis	acute_group	ND	-0.866103	0.299046753363881	274	274	0.00408847169399154	0.0969119216353551

[truncated: 15 more sheets: Table S10, Table S11, Table S12, Table S13, Table S14, Table S15, Table S16, Table S17, Table S18, Table S19, Table S20, Table S21, Table S22, Table S23, Table S24]
